# Supplementary material for: Engage and enjoy–investigating predictors of employee engagement and work satisfaction in equine veterinary professionals
Source: Front Vet Sci. 2023 Feb 15;10:1036388. doi: 10.3389/fvets.2023.1036388 (PMC9975571; doi:10.3389/fvets.2023.1036388)
Supplement: Supplementary file 1 [file Table_1.XLSX]

## Sheet: Sheet1
Item nr.	English	Dutch
1	Welcome. Please choose your language. Welkom. Graag uw gewenste taal selecteren.	Welcome. Please choose your language. Welkom. Graag uw gewenste taal selecteren.
2	Thank you for your interest in our survey on employment engagement among equine veterinary professionals. Please note that the survey will be conducted anonymously. No personal or identifying information such as names, addresses or other affiliations will be collected within the survey and completed surveys will be processed according to UK data protection laws. Please also note that any disclosu…	Hartelijk dank voor uw interesse in ons onderzoek over medewerkerstevredenheid en -betrokkenheid onder veterinaire paardenprofessionals. Dit onderzoek is volledig anoniem en niet te herleiden tot individuele personen. Er wordt geen persoonlijke informatie verzameld, zoals namen, adressen of andere gegevens. Ingevulde vragenlijsten worden verwerkt onder UK data protection laws. Informatie aangaand…
	Status within practice	Positie binnen de praktijk
3	What is your position within the practice?	Wat is uw positie binnen de praktijk
	Employer	Werkgever
	Employee	Werknemer
4	In which country is your practice based?	In welk land is uw praktijk gevestigd?
	United Kindom	Verenigd Koninkrijk
	Netherlands	Nederland
	United States of America	Verenigde Staten
	Other	Anders
a	If you selected Other, please specify	Indien anders, graag specificeren
5	What species does your practice see?	Welke diersoorten worden in uw praktijk behandeld?
	Equine only	Alleen paarden
	Equine mixed	Gemengde praktijk met paarden
	Other	Anders
a	If you selected Other, please specify	Indien anders, graag specificeren
6	What percentage of equine work does your practice see on average?	Welk percentage van de veterinaire zorg binnen de praktijk wordt gemiddeld besteed aan de behandeling van paarden?
7	What type of practice is it?	Wat voor type praktijk is het?
	Ambulatory	Ambulant
	General practice	Algemene praktijk
	Hospital	Ziekenhuis
	Referral center	Doorverwijskliniek
	Other	Anders
a	Please specify	Graag specificeren
8	What types of horses do you predominantly treat in your practice? Tick all that apply.	Welke types paarden worden er voornamelijk behandeld in uw praktijk? Meerdere opties mogelijk
	Showjumping national/international level	Springpaarden nationaal/internationaal niveau
	Dressage national/international level	Dressuurpaarden nationaal/internationaal niveau
	Eventing national/international level	Eventinpaarden nationaal/internationaal niveau
	Western national/international	Westernpaarden nationaal/internationaal niveau
	Other disciplines national/international level	Overig nationaal/internationaal niveau
	Racing (thoroughbred)	Renpaarden (volbloeden)
	Racing (standardbred)	Dravers
	Amateur level competitive sport	Wedstrijdpaarden basis niveau
	Leisure/ recreational	Recreatiepaarden
	Companion animals	Gezelschapspaarden
	Other	Overig
a	If you selected Other, please specify	Indien anders, graag specificeren
9	How many veterinarians work in your practice?	Hoeveel dierenartsen werken er in uw praktijk?
	Number in practice	Aantal in praktijk
	Veterinarian Owners	Dierenartsen eigenaar(en)
	Veterinarian Employees	Dierenartsen in loondienst
10	How many veterinary nurses/technicians work in your practice?	Hoeveel dierverzorgers/ assistenten (paraveterinairen) werken er in uw praktijk?
	Number in practice	Aantal in praktijk
	Nurse Owners	Paraveterinair eigenaar(en)
	Registered nurses	Geregistreerde/ gecertificeerde dierverzorger(s)
	Registered nurse technicians	Geregistreerde/ gecertificeerde assistent(en)
	Student nurses/technicians	Paraveterinairen in opleiding
	Veterinary care assistants	Overige assistenten
11	How many support staff work in your practice (administrative, customer care, reception)?	Hoeveel ondersteunend personeel (administratie, receptie, customer care) werkt er in uw praktijk?
	Employee demographics	Demografie medewerkers
12	How old are you?	Wat is uw leeftijd?
13	What is your gender?	Wat is uw geslacht?
	Male	Man
	Female	Vrouw
	Don't want to say	Wil ik niet zeggen
14	What is your personal situation?	Wat is uw persoonlijke situatie?
	I am single	Ik ben alleenstaand
	I am single and have dependants	Ik ben alleenstaand, en heb personen die afhankelijk van mij zijn
	I am in a relationship	Ik heb een relatie
	I am in a relationship and have dependants	Ik heb een relatie, en personen die afhankelijk van mij zijn
	Don't want to say	Wil ik niet zeggen
15	How many years have you worked in practice (in total)?	Hoeveel jaar zit u al in de praktijk (in totaal)?
16	How many years have you spent in your current practice?	Hoeveel jaar werkt u bij uw huidige praktijk?
17	Please select your current job role. Tick all that apply.	Selecteer uw huidige taakomschrijving. Meerdere opties mogelijk
	Owner/Joint Venture Partner	Eigenaar/ Joint venture partner
	Practice manager	Praktijkmanager
	Head Vet	Hoofd dierenarts
	Head Nurse	Hoofd assistent (paraveterinair)
	Veterinarian	Dierenarts
	Registered Nurse/ technician	Paraveterinair
	Administrative staff/ customer care	Administratie/ receptie/ customer care
	Other	Anders
a	Please specify.	Graag specificeren
18	What are your hours of work? Please enter a number for each option that applies.	Hoeveel uren werk u? Geef het aantal uren aan per, voor u relevante, optie.
	Number of hours	Aantal uren
	Per week	Per week
	On-call	Dienst
	Night shifts per month	Nachtdiensten per maand
	Weekend days per month	Weekenddagen per maand
	Overtime	Overuren
	Survey	Vragenlijst
	Strongly disagree	Volledig mee oneens
	Disagree	Oneens
	Neither disagree nor agree	Neutraal
	Agree	Eens
	Strongly agree	Volledig mee eens
19	I am proud to tell people where I work.	Ik ben trots om mensen te vertellen waar ik werk.
20	I am satisfied with my opportunities for growth within the practice.	Ik ben tevreden met de mogelijkheden om mijzelf te ontwikkelen in deze praktijk.
21	I understand how my work impacts the practices’ business goals.	Ik begrijp hoe mijn werk van invloed is op de bedrijfseconomische doelstellingen van de praktijk.
22	I am inspired to meet my goals at work.	Ik voel me geinspireerd om mijn werkdoelen te bereiken.
23	My role here allows me to have an appropriate work-life balance.	Ik kan mijn werk goed met mijn privé leven combineren.
24	I feel like I have the all the support I need to meet my goals at work.	Ik heb het gevoel dat ik alle ondersteuning van de praktijk krijg om mijn werkdoelen te bereiken.
25	Senior management and employees trust and respect each other.	Het (hoger) management en de medewerkers vertrouwen en respecteren elkaar.
26	I get excited about going to work.	Ik heb zin om naar mijn werk te gaan.
27	Management recognises strong job performance.	Het management herkent goede prestaties op het werk.
28	I am content to spend the rest of my career with the practice.	Ik vind het prima om de rest van mijn carriere bij deze praktijk blijven werken.
29	I am satisfied with the amount of time and money the practice invests in my CE/CPD.	Ik ben tevreden met de tijd en middelen, die de prakijk in mijn professionele ontwikkeling (post academisch onderwijs, cursussen, congressen, workshops etc.) investeert.
30	Employees adapt quickly to difficult situations here.	Medewerkers passen zich makkelijk aan, aan lastige situaties hier.
31	I feel that I am compensated appropriately overall (including wage/salary and bonus, if applicable).	Ik heb het gevoel dat ik over het geheel netjes gecompenseerd wordt. (Inclusief salaris, dienstvergoeding, bonus, indien van toepassing).
32	Employees here take the initiative to help other employees when the need arises.	Medewerkers in deze praktijk nemen het initiatief om andere medewerkers te helpen als dat nodig is.
33	I am satisfied with my total benefits package (wage, bonus, medical and dental plans, vacation days, paid personal/sick days - if applicable).	Ik ben tevreden met mijn totale inkomen (salaris, diensten, ziektekosten, pensioen, vakantie, PAO, etc).
34	Employees here are willing to take on new tasks as required.	Medewerkers zijn bereid om nieuwe taken op zich te nemen als dat nodig is.
35	I am satisfied with the internal (in-house) job-related training the practice offers.	Ik ben tevreden met de interne, werkgerelateerde training binnen de praktijk.
36	I feel that the number and complexity of tasks and the general workload at the practice are manageable.	Volgens mij zijn het aantal en de complexiteit van taken, en de algehele werkbelasting binnen deze pratkijk goed te doen.
37	I am compensated fairly relative to similar/the same positions in similar businesses in my area.	De compensatie voor mijn werk (salaris, dienstenvergoeding etc.) is passend vergeleken met vergelijkbare posities, in vergelijkbare bedrijven in de regio.
38	Employees here willingly accept and embrace change.	Medewerkers in deze praktijk accepteren en omarmen verandering.
39	I am confident that the method used to determine my wage or salary increases on a yearly basis is fair.	Ik vertrouw erop dat de methode die gebruikt wordt om mijn jaarlijkse salaris verhoging te bepalen, eerlijk is.
40	Communication between management and employees is excellent here.	Communicatie tussen het management en de werknemers in deze praktijk is uitstekend.
41	I am happy with the overall culture of the practice.	Ik ben blij met de algehele cultuur binnen deze praktijk.
42	I am involved in the decisions that affect my work here.	Ik ben betrokken bij beslissingen die mijn werk in deze praktijk betreffen.
43	I have a sense of ownership and pride in the practice.	Ik heb een gevoel van eigenaarschap en trots in deze praktijk.
44	I am satisfied by the workplace flexibility offered by the practice.	Ik ben tevreden met de flexibiliteit in het werk die deze praktijk biedt.
45	My co-workers and I have an excellent working relationship.	Mijn collega's en ik hebben uitstekende werkrelatie.
46	When the practice succeeds, I feel like the success is my own.	Wanneer de praktijk succesvol is, heb ik het gevoel dat het mijn succes is.
47	The work we do here positively impacts our clients' lives.	Het werk dat we hier doen heeft een positieve impact op het leven van onze clienten.
48	I understand how our Core Values (if applicable) relate to expectations around my behaviour at work, and my work itself.	Ik begrijp hoe de waarden en normen (indien van toepassing) van deze praktijk een relatie hebben tot wat er van mij verwacht wordt met betrekking tot mijn gedrag op het werk, en mijn werkzaamheden.
49	I feel like the management and staff of the practice adhere to the Core Values (if applicable).	Ik heb het gevoel dat het management en de medewerkers van deze praktijk de normen en waarden (indien van toepassing) naleven.
	Thank you for taking the time to complete this survey!	Hartelijk dank dat u de tijd heeft willen nemen om deze vragenlijst in te vullen!
