# Supplementary material for: Engage and enjoy–investigating predictors of employee engagement and work satisfaction in equine veterinary professionals
Source: Front Vet Sci. 2023 Feb 15;10:1036388. doi: 10.3389/fvets.2023.1036388 (PMC9975571; doi:10.3389/fvets.2023.1036388)
Supplement: Supplementary file 2 [file Table_2.XLSX]

## Sheet: Loading
	Individual loadings of items per factor
	Individual survey items	PRIDE and PURPOSE	COMPANY CULTURE and RELATIONSHIP with MANAGEMENT	WORKING CONDITIONS and COMPENSATION	TEAM CULTURE and LEARNING POSSIBILITIES	h2	u2	com
	I am proud to tell people where I work.	0.83	-0.01	0.01	0.01	0.70	0.30	1.0
	I am satisfied with my opportunities for growth within the company.	0.44	0.39	0.17	-0.16	0.65	0.35	2.6
	I understand how my work impacts the company’s business goals.	0.71	0.02	0.06	-0.07	0.53	0.47	1.0
	I am inspired to meet my goals at work.	0.62	0.09	0.11	0.05	0.64	0.36	1.1
	My role here allows me to have an appropriate work life balance.	-0.13	-0.10	0.61	0.25	0.38	0.62	1.5
	I feel like I have the all the support I need to meet my goals at work.	0.08	0.29	0.29	0.22	0.56	0.44	3.0
	Senior management and employees trust and respect each other.	-0.04	0.70	-0.01	0.26	0.72	0.28	1.3
	I get excited about going to work.	0.58	0.03	0.15	0.05	0.54	0.46	1.2
	Management recognizes strong job performance.	0.06	0.63	0.16	0.04	0.67	0.33	1.2
	I am content to spend the rest of my career with the company.	0.53	0.21	0.21	-0.05	0.68	0.32	1.6
	I am satisfied with the amount of time and money the company invests in my CE (training courses offered by outside sources, courses, workshops, etc.)	0.23	0.16	0.30	-0.05	0.33	0.67	2.5
	Employees adapt quickly to difficult situations here.	-0.11	0.19	-0.05	0.68	0.51	0.49	1.2
	I feel that I am compensated appropriately overall (including wage/salary and bonus, if applicable).	-0.05	0.02	0.98	-0.12	0.82	0.18	1.0
	Employees here take the initiative to help other employees when the need arises.	0.06	-0.05	0.03	0.78	0.64	0.36	1.0
	I am satisfied with my total benefits package (wage, bonus, medical and dental plans, vacation days, paid personal/sick days - if applicable).	-0.01	0.06	0.86	-0.14	0.69	0.31	1.1
	Employees here are willing to take on new tasks as required.	0.01	-0.07	0.04	0.85	0.69	0.31	1.0
	I am satisfied with the internal (in-house) job-related training the company offers.	0.19	0.26	0.02	0.34	0.51	0.49	2.5
	I feel that the number and complexity of tasks and the general workload at the company are manageable.	0.11	-0.18	0.52	0.31	0.46	0.54	2.0
	I am compensated fairly relative to similar/the same positions in similar businesses in my area.	0.00	-0.07	0.79	-0.06	0.52	0.48	1.0
	Employees here willingly accept and embrace change.	-0.07	0.34	-0.09	0.59	0.56	0.44	1.7
	I am confident that the method used to determine my wage or salary increases on a yearly basis is fair.	0.02	0.35	0.55	-0.10	0.62	0.38	1.8
	Communication between management and employees is excellent here	-0.14	0.86	0.00	0.21	0.81	0.19	1.2
	I am happy with the overall culture of the company.	0.02	0.56	0.03	0.38	0.79	0.21	1.8
	I am involved in the decisions that affect my work here.	0.13	0.88	-0.04	-0.12	0.78	0.22	1.1
	I have a sense of ownership and pride in the company.	0.55	0.58	-0.14	-0.13	0.79	0.21	2.2
	I am satisfied by the workplace flexibility offered by the company.	0.09	0.30	0.31	0.12	0.52	0.48	2.5
	My co-workers and I have an excellent working relationship.	0.24	-0.12	-0.06	0.76	0.67	0.33	1.3
	When the company succeeds, I feel like the success is my own.	0.70	0.23	-0.09	-0.02	0.66	0.34	1.2
	The work we do here positively impacts our clients’ lives.	0.97	-0.31	-0.11	0.17	0.63	0.37	1.3
	I understand how our Core Values (if applicable) relate to expectations around my behaviour at work, and my work itself.	0.60	0.17	-0.15	0.15	0.55	0.45	1.4
	I feel like the management and staff of the company adhere to the Core Values (if applicable).	0.16	0.51	-0.14	0.36	0.69	0.31	2.2
