# Supplementary material for: Engage and enjoy–investigating predictors of employee engagement and work satisfaction in equine veterinary professionals
Source: Front Vet Sci. 2023 Feb 15;10:1036388. doi: 10.3389/fvets.2023.1036388 (PMC9975571; doi:10.3389/fvets.2023.1036388)
Supplement: Supplementary file 3 [file Table_3.xlsx]

## Sheet: Sheet1
Supplementary table 3. Full list of countries (in alphabethical order) and number of respondents
Country	Number of Respondents
Algeria	2
Australia	15
Austria	1
Belgium	6
Canada	8
Czech republic	6
Denmark	1
Egypt	1
Finland	1
France	3
Germany	6
Ireland	11
Japan	1
Kingdom of Bahrain	1
Latvia	2
Lithuania	1
México	1
Netherlands	58
New Zealand	6
Norway	1
Poland	1
Portugal	2
Qatar	1
Romania	1
Slovakia	1
South Africa	2
Spain	3
Sweden	1
Switzerland	1
United Kingdom	189
United Arab Emirates	1
United States of America	183
Total	518
